# Supplementary material for: Volumetric, Compressibility and Viscometric Approach to Study the Interactional Behaviour of Sodium Cholate and Sodium Deoxycholate in Aqueous Glycyl Glycine
Source: Molecules. 2022 Dec 16;27(24):8998. doi: 10.3390/molecules27248998 (PMC9782853; doi:10.3390/molecules27248998)
Supplement: Supplementary file 1 [file molecules-27-08998-s001.zip]

Archive with 1 entries (1 files):
- molecules-2063344-supplementary.pdf
